# Supplementary material for: Detection of Antibodies against Feline Morbillivirus by Recombinant Matrix Enzyme-Linked Immunosorbent Assay
Source: Viruses. 2024 Aug 21;16(8):1339. doi: 10.3390/v16081339 (PMC11358928; doi:10.3390/v16081339)
Supplement: Supplementary file 1 [file viruses-16-01339-s001.zip]

Archive with 1 entries (1 files):
- viruses-3115476-supplementary.pdf
